# Supplementary material for: Olive Mill Wastewater as Source of Polyphenols with Nutraceutical Properties
Source: Nutrients. 2023 Aug 26;15(17):3746. doi: 10.3390/nu15173746 (PMC10489820; doi:10.3390/nu15173746)
Supplement: Supplementary file 1 [file nutrients-15-03746-s001.zip]

Archive with 1 entries (1 files):
- nutrients-2493581-supplementary.pdf
